# Supplementary material for: Filler rhinoplasty based on anatomy: The dual plane technique
Source: JPRAS Open. 2019 Apr 17;20:94–100. doi: 10.1016/j.jpra.2019.04.002 (PMC7061673; doi:10.1016/j.jpra.2019.04.002)
Supplement: Supplementary file 1 [file mmc1.xml]

<?xml version="1.0" encoding="utf-8" standalone="no"?>
<data>
  <datasets>
    <author>jksheart@naver.com</author>
    <type>0</type>
    <dataset>
      <value>1</value>
      <reason>No data was used for the research described in the article</reason>
      <comments />
    </dataset>
  </datasets>
</data>
